# Supplementary material for: Selenium-Enriched Soybean Peptides as Novel Organic Selenium Compound Supplements: Inhibition of Occupational Air Pollution Exposure-Induced Apoptosis in Lung Epithelial Cells
Source: Nutrients. 2023 Dec 25;16(1):71. doi: 10.3390/nu16010071 (PMC10780830; doi:10.3390/nu16010071)
Supplement: Supplementary file 1 [file nutrients-16-00071-s001.zip]

Archive with 1 entries (1 files):
- nutrients-2691270-supplementary.pdf
